# Supplementary material for: Complete Plastid Genomes of Nine Species of Ranunculeae (Ranunculaceae) and Their Phylogenetic Inferences
Source: Genes (Basel). 2023 Nov 27;14(12):2140. doi: 10.3390/genes14122140 (PMC10742492; doi:10.3390/genes14122140)
Supplement: Supplementary file 1 [file genes-14-02140-s001.zip]

Archive with 7 entries (7 files):
- Figure S1-Detailed IR-SC boundaries.jpg
- Figure S2-The Bayesian phylogenetic tree of all the currently available Ranunculaceae samples inferred from the separated data.jpg
- Table S1.pdf
- Table S2.pdf
- Table S3.pdf
- Table S4.pdf
- Table S5.pdf
